# Supplementary material for: A new genus of spider beetle (Coleoptera, Ptinidae) from western Peru
Source: Zookeys. 2020 May 19;934:81–91. doi: 10.3897/zookeys.934.38670 (PMC7250936; doi:10.3897/zookeys.934.38670)
Supplement: XML Treatment for Cordielytrum [file zookeys.934.38670-treatment1.xml]

<!DOCTYPE tp:taxon-treatment
  PUBLIC "-//TaxonX//DTD Taxonomic Treatment Publishing DTD v0 20100105//EN" "tax-treatment-NSO.dtd">
<tp:taxon-treatment xmlns:tp="http://www.plazi.org/taxpub"><tp:treatment-meta><kwd-group><label>Taxon classification</label><kwd><named-content xmlns:xlink="http://www.w3.org/1999/xlink" content-type="kingdom">Animalia</named-content></kwd><kwd><named-content xmlns:xlink="http://www.w3.org/1999/xlink" content-type="order">Coleoptera</named-content></kwd><kwd><named-content xmlns:xlink="http://www.w3.org/1999/xlink" content-type="family">Ptinidae</named-content></kwd></kwd-group><mixed-citation publication-type="journal"><person-group><name><surname>Philips</surname><given-names>T. Keith</given-names></name><name><surname>Whorrall</surname><given-names>Kyle A.</given-names></name><name><surname>Gearner</surname><given-names>Olivia M.</given-names></name><name><surname>Huchet</surname><given-names>Jean-Bernard</given-names></name></person-group><article-title>A new genus of spider beetle (<tp:taxon-name><tp:taxon-name-part taxon-name-part-type="order">Coleoptera</tp:taxon-name-part></tp:taxon-name>, <tp:taxon-name><tp:taxon-name-part taxon-name-part-type="family">Ptinidae</tp:taxon-name-part></tp:taxon-name>) from western Peru</article-title><source>Zookeys</source><day>19</day><month>5</month><year>2020</year><volume>934</volume><fpage>81</fpage><lpage>91</lpage><pub-id pub-id-type="doi">10.3897/zookeys.934.38670</pub-id></mixed-citation></tp:treatment-meta><tp:nomenclature><tp:taxon-name><object-id xmlns:xlink="http://www.w3.org/1999/xlink" content-type="arpha" xlink:type="simple">2BBE66B5-584A-504B-97B6-D7919CAB3803</object-id>
            <tp:taxon-name-part taxon-name-part-type="genus" reg="Cordielytrum">Cordielytrum</tp:taxon-name-part>
            <object-id xmlns:xlink="http://www.w3.org/1999/xlink" content-type="zoobank" xlink:type="simple">http://zoobank.org/2F6CB8B5-F409-4C16-9FB0-BD958A68CB5F</object-id>
          </tp:taxon-name><tp:taxon-authority>Philips</tp:taxon-authority><tp:taxon-status xmlns:xlink="http://www.w3.org/1999/xlink" xlink:type="simple">gen. nov.</tp:taxon-status><xref ref-type="fig" rid="F1">Figures 1</xref><xref ref-type="fig" rid="F2">, 2</xref><xref ref-type="fig" rid="F3">, 3</xref><xref ref-type="fig" rid="F4">, 4</xref></tp:nomenclature><tp:treatment-sec sec-type="type species" id="SECID0EDCAC"><title>Type species.</title><p><italic><tp:taxon-name><tp:taxon-name-part taxon-name-part-type="genus" reg="Cordielytrum">Cordielytrum</tp:taxon-name-part> <tp:taxon-name-part taxon-name-part-type="species" reg="peruvianum">peruvianum</tp:taxon-name-part></tp:taxon-name></italic> Whorrall &amp; Philips.</p></tp:treatment-sec><tp:treatment-sec sec-type="diagnosis" id="SECID0EUCAC"><title>Diagnosis.</title><p>This genus can be recognized by the heart-shaped pair of fused elytra and the dense appressed setal scale covering (Figs <xref ref-type="fig" rid="F1">1</xref>, <xref ref-type="fig" rid="F2">2</xref>). There are also very elongate erect setae on the lateral edge of the pronotum and humeral area of the elytra that extend laterally and curve slightly posteriorly apically. Near the pronotal base are five depressions; one large median and two smaller ones positioned more laterally on each side. There is also a distinct and relatively large pocket on the head positioned below the eye and extending to the lateral edge of the clypeus. Currently the two species in this genus are known only from Peru.</p><fig id="F1" position="float" orientation="portrait"><object-id xmlns:xlink="http://www.w3.org/1999/xlink" content-type="doi" xlink:type="simple">10.3897/zookeys.934.38670.figure1</object-id><object-id xmlns:xlink="http://www.w3.org/1999/xlink" content-type="arpha" xlink:type="simple">0258A821-48B3-5165-BCBC-99012C86E525</object-id><label>Figure 1.</label><caption><p><italic><tp:taxon-name><tp:taxon-name-part taxon-name-part-type="genus" reg="Cordielytrum">Cordielytrum</tp:taxon-name-part> <tp:taxon-name-part taxon-name-part-type="species" reg="peruvianum">peruvianum</tp:taxon-name-part></tp:taxon-name></italic> sp. nov. <bold>A</bold> Dorsal habitus <bold>B</bold> ventral habitus <bold>C</bold> lateral view <bold>D</bold> frontal view. Scale bars: 1.0 mm (<bold>A, B</bold>), 0.5 mm (<bold>D</bold>).</p></caption><graphic xmlns:xlink="http://www.w3.org/1999/xlink" xlink:href="zookeys-934-081-g001.jpg" position="float" orientation="portrait" xlink:type="simple" id="oo_411663.jpg"><uri content-type="original_file" xlink:type="simple">https://binary.pensoft.net/fig/411663</uri></graphic></fig><fig id="F2" position="float" orientation="portrait"><object-id xmlns:xlink="http://www.w3.org/1999/xlink" content-type="doi" xlink:type="simple">10.3897/zookeys.934.38670.figure2</object-id><object-id xmlns:xlink="http://www.w3.org/1999/xlink" content-type="arpha" xlink:type="simple">BBFA4F91-33D1-5281-BC52-67BD69B9389C</object-id><label>Figure 2.</label><caption><p><italic><tp:taxon-name><tp:taxon-name-part taxon-name-part-type="genus" reg="Cordielytrum">Cordielytrum</tp:taxon-name-part> <tp:taxon-name-part taxon-name-part-type="species" reg="pulchrum">pulchrum</tp:taxon-name-part></tp:taxon-name></italic> sp. nov. <bold>A</bold> Dorsal habitus <bold>B</bold> ventral habitus <bold>C</bold> lateral view <bold>D</bold> frontal view. Scale bars: 1.0 mm (<bold>A, B</bold>), 0.5 mm (<bold>D</bold>).</p></caption><graphic xmlns:xlink="http://www.w3.org/1999/xlink" xlink:href="zookeys-934-081-g002.jpg" position="float" orientation="portrait" xlink:type="simple" id="oo_411664.jpg"><uri content-type="original_file" xlink:type="simple">https://binary.pensoft.net/fig/411664</uri></graphic></fig></tp:treatment-sec><tp:treatment-sec sec-type="description" id="SECID0EKFAC"><title>Description.</title><p><bold><italic>Body</italic></bold>: small, length approximately 2 to 2.5 mm, ovoid, convex but slightly flattened dorso-ventrally, dorsally body surface completely obscured with appressed or recumbent setae, scale-like especially on head and elytra.</p><p><bold><italic>Head</italic></bold> (Fig. <xref ref-type="fig" rid="F4">4A</xref>): Eyes not visible dorsally, small, ovoid, slightly rounded ommatidial surface facing slightly upwards; vertex very slightly convex, antennal fossae generally indistinct, smoothly rounded edges, but more distinct dorsally and laterally absent; a large distinct pocket extending laterally from fossa through to gena between eye and lateral edge of clypeus; antennae short in length, no longer than the maximum width of the pronotum, 11 antennomeres, 4–10 relatively stout, only slightly longer than wide, second antennomere inserted off center of scape near lateral edge; interantennal space between antennal insertions wide, width approximately the same as length of scape, flat with no carina between antennal fossae; clypeus triangular, maximal width ≈ 4/5 width of head measured adjacent to pronotum, labrum (Fig. <xref ref-type="fig" rid="F4">4B</xref>) ca. 1/3 width of clypeus, anterior edge very slightly emarginated in middle; mandible apex acutely pointed, medial tooth present (Fig. <xref ref-type="fig" rid="F4">4C</xref>); maxillary and labial palps with four and three palpomeres respectively (Fig. <xref ref-type="fig" rid="F4">4D, E</xref>); mentum triangular, with small triangular cavity at middle (Fig. <xref ref-type="fig" rid="F4">4F</xref>).</p><p><bold><italic>Pronotum</italic></bold> (Fig. <xref ref-type="fig" rid="F3">3B</xref>): Strongly transverse with five depressions adjacent to the posterior margin, one large median and two smaller laterally on each side (Figs <xref ref-type="fig" rid="F1">1A</xref>, <xref ref-type="fig" rid="F2">2A</xref>); elongate erect setae on lateral edge extending laterally.</p><p><bold><italic>Elytra</italic></bold> (Fig. <xref ref-type="fig" rid="F3">3A</xref>): Heart-shaped, convex, fused along suture; longitudinal carinae at least at base and sometimes visible the entire length of each elytron, short suberect setae on carinae; relatively elongate setae on humeral area that extend laterally and curve posteriorly near their apex; 2–3 irregular fine puncture rows between each carina.</p><p><bold><italic>Thorax</italic></bold> (Fig. <xref ref-type="fig" rid="F3">3D</xref>): Broader than long; prosternal process narrow anteriorly, widening posteriorly, teardrop- shaped, extending posteriorly to same distance as procoxae do posteriorly, extending slightly into mesoventrite; visible part of mesoventrite heart-shaped with a truncate tip posteriorly, between coxae slightly longer than wide, slightly shorter than length of metaventrite at middle; posterior margin of metaventrite broadly emarginated; mesoventral-mesepisternal and metaventral-metepisternal sutures both visible.</p><p><bold><italic>Abdominal ventrites</italic></bold> (Fig. <xref ref-type="fig" rid="F3">3D</xref>): Ventrites broad, ca. 2/3 total width of body measured at/opposite ventrite base, all sutures visible, first three ventrites connate, length at middle compared to laterally slightly shorter except fifth where longest at middle; first and second approximately equal in length, third slightly shorter, fourth distinctly shortest, fifth distinctly longest.</p><p><bold><italic>Legs</italic></bold> (Fig. <xref ref-type="fig" rid="F3">3B, D</xref>): moderate in length, femora widest near middle; tibia gradually expanded toward apex, pro- and mesotibiae similar in length to their respective femora, metatibiae distinctly longer; tarsomeres 2–4 ca. as wide as long, 1<sup>st</sup> and 5<sup>th</sup> ca. equal in length; procoxae and mesocoxae approximately rounded, procoxae slightly smaller in diameter than mesocoxae, metacoxae transverse, fused with metaventrite.</p><p><bold><italic>Male genitalia</italic></bold> (Fig. <xref ref-type="fig" rid="F3">3C</xref>): relatively simple; parameres and median lobe relatively stout, parameres lacking setal clumps or other modifications.</p><fig id="F3" position="float" orientation="portrait"><object-id xmlns:xlink="http://www.w3.org/1999/xlink" content-type="doi" xlink:type="simple">10.3897/zookeys.934.38670.figure3</object-id><object-id xmlns:xlink="http://www.w3.org/1999/xlink" content-type="arpha" xlink:type="simple">E4B26EFE-2A0E-577F-9B74-836F04413439</object-id><label>Figure 3.</label><caption><p><italic><tp:taxon-name><tp:taxon-name-part taxon-name-part-type="genus" reg="Cordielytrum">Cordielytrum</tp:taxon-name-part> <tp:taxon-name-part taxon-name-part-type="species" reg="pulchrum">pulchrum</tp:taxon-name-part></tp:taxon-name></italic> sp. nov. <bold>A</bold> Elytra, dorsal view <bold>B</bold> prothorax, frontal view, <bold>C</bold> aedeagus, dorsal view <bold>D</bold> meso- and metaventrites and abdominal ventrites. Scale bars: 0.5 mm (<bold>A, B, D</bold>), 0.1 mm (<bold>C</bold>).</p></caption><graphic xmlns:xlink="http://www.w3.org/1999/xlink" xlink:href="zookeys-934-081-g003.jpg" position="float" orientation="portrait" xlink:type="simple" id="oo_411665.jpg"><uri content-type="original_file" xlink:type="simple">https://binary.pensoft.net/fig/411665</uri></graphic></fig><fig id="F4" position="float" orientation="portrait"><object-id xmlns:xlink="http://www.w3.org/1999/xlink" content-type="doi" xlink:type="simple">10.3897/zookeys.934.38670.figure4</object-id><object-id xmlns:xlink="http://www.w3.org/1999/xlink" content-type="arpha" xlink:type="simple">A886ADA9-B628-5DB2-88FA-D299F45B9E17</object-id><label>Figure 4.</label><caption><p><italic><tp:taxon-name><tp:taxon-name-part taxon-name-part-type="genus" reg="Cordielytrum">Cordielytrum</tp:taxon-name-part> <tp:taxon-name-part taxon-name-part-type="species" reg="pulchrum">pulchrum</tp:taxon-name-part></tp:taxon-name></italic> sp. nov. <bold>A</bold> Head, frontal view <bold>B</bold> labrum, dorsal view <bold>C</bold> mandible, ventral view <bold>D</bold> maxilla, ventral view <bold>E</bold> labium, dorsal view <bold>F</bold> mentum, ventral view. Scale bars: 0.5 mm (<bold>A</bold>), 0.1 mm (<bold>B–F</bold>).</p></caption><graphic xmlns:xlink="http://www.w3.org/1999/xlink" xlink:href="zookeys-934-081-g004.jpg" position="float" orientation="portrait" xlink:type="simple" id="oo_411666.jpg"><uri content-type="original_file" xlink:type="simple">https://binary.pensoft.net/fig/411666</uri></graphic></fig></tp:treatment-sec><tp:treatment-sec sec-type="etymology" id="SECID0EKLAC"><title>Etymology.</title><p>The generic name is derived from <italic>cordi</italic> = Latin for heart and <italic>elytrum</italic> = Greek for sheath in reference to the fused elytra that figuratively resemble an ideographic image of a heart.</p></tp:treatment-sec><tp:treatment-sec sec-type="remarks" id="SECID0EULAC"><title>Remarks.</title><p>Sexual dimorphism externally is not apparent.</p></tp:treatment-sec><tp:treatment-sec sec-type="distribution" id="SECID0EZLAC"><title>Distribution.</title><p>Members of this genus appear to be denizens of xeric coastal areas in Peru (Fig. <xref ref-type="fig" rid="F5">5</xref>). Based on the locations of the two known species, there is a separation of over 700 km. Recent fieldwork in Peru has resulted in the collection of additional undescribed species in the south with one ca. 730 km straight line distance from Lima at ca. 17° latitude (Whorrall and Philips, unpublished). The discovery of even more undocumented species with further sampling should be expected.</p><fig id="F5" position="float" orientation="portrait"><object-id xmlns:xlink="http://www.w3.org/1999/xlink" content-type="doi" xlink:type="simple">10.3897/zookeys.934.38670.figure5</object-id><object-id xmlns:xlink="http://www.w3.org/1999/xlink" content-type="arpha" xlink:type="simple">851D53B2-C200-5E13-A61D-AAD75BA0AFF6</object-id><label>Figure 5.</label><caption><p>Distribution of <italic><tp:taxon-name><tp:taxon-name-part taxon-name-part-type="genus" reg="Cordielytrum">Cordielytrum</tp:taxon-name-part> <tp:taxon-name-part taxon-name-part-type="species" reg="peruvianum">peruvianum</tp:taxon-name-part></tp:taxon-name></italic> (circle) and <italic><tp:taxon-name><tp:taxon-name-part taxon-name-part-type="genus" reg="Cordielytrum">C.</tp:taxon-name-part> <tp:taxon-name-part taxon-name-part-type="species" reg="pulchrum">pulchrum</tp:taxon-name-part></tp:taxon-name></italic> (triangle). The position of the city of Lima is also indicated (star).</p></caption><graphic xmlns:xlink="http://www.w3.org/1999/xlink" xlink:href="zookeys-934-081-g005.jpg" position="float" orientation="portrait" xlink:type="simple" id="oo_411667.jpg"><uri content-type="original_file" xlink:type="simple">https://binary.pensoft.net/fig/411667</uri></graphic></fig></tp:treatment-sec><tp:treatment-sec sec-type="ecology" id="SECID0EGNAC"><title>Ecology.</title><p>Currently no information on the ecology is known with the exception of the northernmost species that was collected via traps baited with a local corn beer known as chicha: this fluid may have been attractive as a food and/or moisture source. Based on recent collections and current rearing experiments (Philips and Whorrall, unpublished), larvae feed on cat dung and likely any other type in their vicinity, such as that from other mammals, birds, or lizards.</p></tp:treatment-sec></tp:taxon-treatment>
