# Supplementary material for: A new genus of spider beetle (Coleoptera, Ptinidae) from western Peru
Source: Zookeys. 2020 May 19;934:81–91. doi: 10.3897/zookeys.934.38670 (PMC7250936; doi:10.3897/zookeys.934.38670)
Supplement: XML Treatment for Cordielytrum peruvianum [file zookeys.934.38670-treatment2.xml]

<!DOCTYPE tp:taxon-treatment
  PUBLIC "-//TaxonX//DTD Taxonomic Treatment Publishing DTD v0 20100105//EN" "tax-treatment-NSO.dtd">
<tp:taxon-treatment xmlns:tp="http://www.plazi.org/taxpub"><tp:treatment-meta><kwd-group><label>Taxon classification</label><kwd><named-content xmlns:xlink="http://www.w3.org/1999/xlink" content-type="kingdom">Animalia</named-content></kwd><kwd><named-content xmlns:xlink="http://www.w3.org/1999/xlink" content-type="order">Coleoptera</named-content></kwd><kwd><named-content xmlns:xlink="http://www.w3.org/1999/xlink" content-type="family">Ptinidae</named-content></kwd></kwd-group><mixed-citation publication-type="journal"><person-group><name><surname>Philips</surname><given-names>T. Keith</given-names></name><name><surname>Whorrall</surname><given-names>Kyle A.</given-names></name><name><surname>Gearner</surname><given-names>Olivia M.</given-names></name><name><surname>Huchet</surname><given-names>Jean-Bernard</given-names></name></person-group><article-title>A new genus of spider beetle (<tp:taxon-name><tp:taxon-name-part taxon-name-part-type="order">Coleoptera</tp:taxon-name-part></tp:taxon-name>, <tp:taxon-name><tp:taxon-name-part taxon-name-part-type="family">Ptinidae</tp:taxon-name-part></tp:taxon-name>) from western Peru</article-title><source>Zookeys</source><day>19</day><month>5</month><year>2020</year><volume>934</volume><fpage>81</fpage><lpage>91</lpage><pub-id pub-id-type="doi">10.3897/zookeys.934.38670</pub-id></mixed-citation></tp:treatment-meta><tp:nomenclature><tp:taxon-name><object-id xmlns:xlink="http://www.w3.org/1999/xlink" content-type="arpha" xlink:type="simple">26D291FA-FBDE-56EF-8C36-5609C0F9A1BB</object-id>
            <tp:taxon-name-part taxon-name-part-type="genus" reg="Cordielytrum">Cordielytrum</tp:taxon-name-part>
            <tp:taxon-name-part taxon-name-part-type="species" reg="peruvianum">peruvianum</tp:taxon-name-part>
            <object-id xmlns:xlink="http://www.w3.org/1999/xlink" content-type="zoobank" xlink:type="simple">http://zoobank.org/551A269D-CDA6-4328-B04F-9BE278A60B8D</object-id>
          </tp:taxon-name><tp:taxon-authority>Whorrall &amp; Philips</tp:taxon-authority><tp:taxon-status xmlns:xlink="http://www.w3.org/1999/xlink" xlink:type="simple">sp. nov.</tp:taxon-status><xref ref-type="fig" rid="F1">Figures 1</xref><xref ref-type="fig" rid="F5">, 5</xref></tp:nomenclature><tp:treatment-sec sec-type="type material" id="SECID0E3OAC"><title>Type material.</title><p><bold><italic>Holotype.</italic> Peru</bold>: Ica, coastal dunes, Seely, 15.I.1980. Deposited in the Museo de Historia Natural, Lima Peru. <bold><italic>Paratypes</italic></bold> (6): Same data as holotype. Paratypes have been deposited in the Ditsong Museum and the collections of the authors (TKPC, JBHC, KAWC).</p></tp:treatment-sec><tp:treatment-sec sec-type="diagnosis" id="SECID0EKPAC"><title>Diagnosis.</title><p>This species is distinguished from its congener by its more rotund shape and the narrow light tan scales covering the elytra. It is known only from the type locality in the Ica Region of Southern Peru.</p></tp:treatment-sec><tp:treatment-sec sec-type="description" id="SECID0EPPAC"><title>Description.</title><p>Body small, compact, subovate, convex; head, pronotum, and elytra tan colored. Length (anterior of pronotum to apex of elytra) 2.16 – 2.76 (μ = 2.55 ± 0.20) mm (<italic>N</italic> = 7).</p><p><bold><italic>Head</italic></bold>: densely covered in light tan, depressed, ovoid scales completely covering surface, less dense laterally, with pronounced superantennal carinae; antennomeres 1–9 densely squamous, ultimate and penultimate antennomeres with simple setae, not obscuring surface, antennomeres 1–3 and 11 slightly longer than wide, others subequal.</p><p><bold><italic>Pronotum</italic></bold>: setose with scales anteriorly and longer densely matted setae posteriorly; short, erect setae sparsely placed throughout, longer at posterio-lateral edge, arising from cavities formed within matted setae, cavities distinctly larger laterally; medial cavity deep, when viewed from above, extending nearly half total length but border absent at middle, extending as a shallow groove anteriorly; two posterio-lateral cavities on each side, deep and distinct.</p><p><bold><italic>Elytra</italic></bold>: surface densely covered by narrow scales, giving a finely rugose appearance; lateral edge at anterior ¼ with row of sparsely placed bristly very long setae; four prominent longitudinal carinae extending length of each elytron, including one at suture; indistinct very shallow depressions in ~ two rows between carinae; background cuticle color light reddish brown.</p><p><bold><italic>Ventral surface</italic></bold>: Pro- and mesoventrites with matted setation similar to pronotum; metaventrite and abdominal ventrites with scales similar to elytra. Femora increasing in width from base to apex, girth reaching maximum around midpoint; tibiae increasing in width from base to apex, girth increasing throughout basal third then remaining equal thereafter; tarsomere 1 ca. twice as long as 2–4, ⅓ longer than 5, 2–4 sub-equal in length.</p></tp:treatment-sec><tp:treatment-sec sec-type="etymology" id="SECID0EUAAE"><title>Etymology.</title><p>The specific name <italic><tp:taxon-name><tp:taxon-name-part taxon-name-part-type="genus" reg="Cordielytrum"/><tp:taxon-name-part taxon-name-part-type="species" reg="peruvianum">peruvianum</tp:taxon-name-part></tp:taxon-name></italic> refers to the country in South America where this species was discovered.</p></tp:treatment-sec><tp:treatment-sec sec-type="remarks" id="SECID0EEBAE"><title>Remarks.</title><p>This species is from the Ica Region, Peru (Fig. <xref ref-type="fig" rid="F5">5</xref>). The precise location is unclear as the only additional information on the label is “coastal dunes.”</p></tp:treatment-sec><tp:treatment-sec><!--Section generated to contain objects referenced in tp:taxon-treatment.--><fig id="F1" position="float" orientation="portrait"><object-id xmlns:xlink="http://www.w3.org/1999/xlink" content-type="doi" xlink:type="simple">10.3897/zookeys.934.38670.figure1</object-id><object-id xmlns:xlink="http://www.w3.org/1999/xlink" content-type="arpha" xlink:type="simple">0258A821-48B3-5165-BCBC-99012C86E525</object-id><label>Figure 1.</label><caption><p><italic><tp:taxon-name><tp:taxon-name-part taxon-name-part-type="genus" reg="Cordielytrum">Cordielytrum</tp:taxon-name-part> <tp:taxon-name-part taxon-name-part-type="species" reg="peruvianum">peruvianum</tp:taxon-name-part></tp:taxon-name></italic> sp. nov. <bold>A</bold> Dorsal habitus <bold>B</bold> ventral habitus <bold>C</bold> lateral view <bold>D</bold> frontal view. Scale bars: 1.0 mm (<bold>A, B</bold>), 0.5 mm (<bold>D</bold>).</p></caption><graphic xmlns:xlink="http://www.w3.org/1999/xlink" xlink:href="zookeys-934-081-g001.jpg" position="float" orientation="portrait" xlink:type="simple" id="oo_411663.jpg"><uri content-type="original_file" xlink:type="simple">https://binary.pensoft.net/fig/411663</uri></graphic></fig><fig id="F5" position="float" orientation="portrait"><object-id xmlns:xlink="http://www.w3.org/1999/xlink" content-type="doi" xlink:type="simple">10.3897/zookeys.934.38670.figure5</object-id><object-id xmlns:xlink="http://www.w3.org/1999/xlink" content-type="arpha" xlink:type="simple">851D53B2-C200-5E13-A61D-AAD75BA0AFF6</object-id><label>Figure 5.</label><caption><p>Distribution of <italic><tp:taxon-name><tp:taxon-name-part taxon-name-part-type="genus" reg="Cordielytrum">Cordielytrum</tp:taxon-name-part> <tp:taxon-name-part taxon-name-part-type="species" reg="peruvianum">peruvianum</tp:taxon-name-part></tp:taxon-name></italic> (circle) and <italic><tp:taxon-name><tp:taxon-name-part taxon-name-part-type="genus" reg="Cordielytrum">C.</tp:taxon-name-part> <tp:taxon-name-part taxon-name-part-type="species" reg="pulchrum">pulchrum</tp:taxon-name-part></tp:taxon-name></italic> (triangle). The position of the city of Lima is also indicated (star).</p></caption><graphic xmlns:xlink="http://www.w3.org/1999/xlink" xlink:href="zookeys-934-081-g005.jpg" position="float" orientation="portrait" xlink:type="simple" id="oo_411667.jpg"><uri content-type="original_file" xlink:type="simple">https://binary.pensoft.net/fig/411667</uri></graphic></fig></tp:treatment-sec></tp:taxon-treatment>
