# Supplementary material for: A new genus of spider beetle (Coleoptera, Ptinidae) from western Peru
Source: Zookeys. 2020 May 19;934:81–91. doi: 10.3897/zookeys.934.38670 (PMC7250936; doi:10.3897/zookeys.934.38670)
Supplement: XML Treatment for Cordielytrum pulchrum [file zookeys.934.38670-treatment3.xml]

<!DOCTYPE tp:taxon-treatment
  PUBLIC "-//TaxonX//DTD Taxonomic Treatment Publishing DTD v0 20100105//EN" "tax-treatment-NSO.dtd">
<tp:taxon-treatment xmlns:tp="http://www.plazi.org/taxpub"><tp:treatment-meta><kwd-group><label>Taxon classification</label><kwd><named-content xmlns:xlink="http://www.w3.org/1999/xlink" content-type="kingdom">Animalia</named-content></kwd><kwd><named-content xmlns:xlink="http://www.w3.org/1999/xlink" content-type="order">Coleoptera</named-content></kwd><kwd><named-content xmlns:xlink="http://www.w3.org/1999/xlink" content-type="family">Ptinidae</named-content></kwd></kwd-group><mixed-citation publication-type="journal"><person-group><name><surname>Philips</surname><given-names>T. Keith</given-names></name><name><surname>Whorrall</surname><given-names>Kyle A.</given-names></name><name><surname>Gearner</surname><given-names>Olivia M.</given-names></name><name><surname>Huchet</surname><given-names>Jean-Bernard</given-names></name></person-group><article-title>A new genus of spider beetle (<tp:taxon-name><tp:taxon-name-part taxon-name-part-type="order">Coleoptera</tp:taxon-name-part></tp:taxon-name>, <tp:taxon-name><tp:taxon-name-part taxon-name-part-type="family">Ptinidae</tp:taxon-name-part></tp:taxon-name>) from western Peru</article-title><source>Zookeys</source><day>19</day><month>5</month><year>2020</year><volume>934</volume><fpage>81</fpage><lpage>91</lpage><pub-id pub-id-type="doi">10.3897/zookeys.934.38670</pub-id></mixed-citation></tp:treatment-meta><tp:nomenclature><tp:taxon-name><object-id xmlns:xlink="http://www.w3.org/1999/xlink" content-type="arpha" xlink:type="simple">80C6E77C-543B-53FB-A0B8-8E4BCEEEA813</object-id>
            <tp:taxon-name-part taxon-name-part-type="genus" reg="Cordielytrum">Cordielytrum</tp:taxon-name-part>
            <tp:taxon-name-part taxon-name-part-type="species" reg="pulchrum">pulchrum</tp:taxon-name-part>
            <object-id xmlns:xlink="http://www.w3.org/1999/xlink" content-type="zoobank" xlink:type="simple">http://zoobank.org/DA2130D6-0A9C-4230-BD14-FB2381F2AB3E</object-id>
          </tp:taxon-name><tp:taxon-authority>Whorrall &amp; Philips</tp:taxon-authority><tp:taxon-status xmlns:xlink="http://www.w3.org/1999/xlink" xlink:type="simple">sp. nov.</tp:taxon-status><xref ref-type="fig" rid="F2">Figures 2</xref><xref ref-type="fig" rid="F5">, 5</xref></tp:nomenclature><tp:treatment-sec sec-type="type material" id="SECID0E6CAE"><title>Type material.</title><p><bold><italic>Holotype.</italic></bold> Peru: Trujillo, Huaca de la Luna, Plateforme Uhle, J. B. Huchet lgt.; Piège à “Chicha, (bière de maïs), (J6)13/05/2009). Holotype deposited in the Muséum national d’Histoire naturelle, Paris, France. <bold><italic>Paratypes</italic></bold> (18), same data as the holotype (13); Peru- Trujillo, Huaca de la Luna, 6. V–1.VII. 2009, J.B Huchet / A. Chauchat (5). Paratypes have been deposited in the Muséum national d’Histoire naturelle, Museo de Historia Natural, Lima, and the collections of the authors (TKPC, JBHC, KAWC).</p></tp:treatment-sec><tp:treatment-sec sec-type="diagnosis" id="SECID0ENDAE"><title>Diagnosis.</title><p>This species is distinguished from <italic><tp:taxon-name><tp:taxon-name-part taxon-name-part-type="genus" reg="Cordielytrum">C.</tp:taxon-name-part> <tp:taxon-name-part taxon-name-part-type="species" reg="peruvianum">peruvianum</tp:taxon-name-part></tp:taxon-name></italic> by its slightly more elongate shape, the vestiture of broad, ovate tan and dark brown scales on its elytra. Currently this species is only known from the type locality in Northern Peru.</p></tp:treatment-sec><tp:treatment-sec sec-type="description" id="SECID0E5DAE"><title>Description.</title><p>Body small, compact, subovate, convex; head and pronotum tan, elytra mottled tan and dark brown. Length (anterior of pronotum to posterior of elytra) 1.84– 2.44 (μ = 2.13 ± 0.22) mm (<italic>N</italic> = 15).</p><p><bold><italic>Head</italic></bold> densely covered in light tan, depressed, ovoid scales completely covering surface, less dense laterally, with subtle superantennal carina; antennomeres 1–9 densely squamous, ultimate and penultimate antennomeres with simple setae; antennomeres 1–3 and 11 ca. twice as long as wide, others subequal.</p><p><bold><italic>Pronotum</italic></bold> setose with scales anteriorly and longer densely matted setae posteriorly; short, erect setae sparsely placed throughout, longer at posterio-lateral edge, arising from cavities formed within matted setae, cavities distinctly larger laterally; medial cavity with poorly defined border, moderate in depth, when viewed from above, extending nearly one third of total length; two posterio-lateral cavities on each side, somewhat more distinct than medial cavity.</p><p><bold><italic>Elytra</italic></bold> surface densely covered by broad, ovate scales, giving a coarsely rugose appearance; lateral edge at anterior ⅓ of each elytron with row of long densely placed bristly very long setae; four low longitudinal carinae extending length of each elytron, including one at suture; deep depressions in ~2 rows between carinae; background cuticle color dark reddish brown.</p><p><bold><italic>Ventral surface</italic></bold>: Pro-, meso-, and metaventrites and abdominal ventrites with scales similar to elytra. Femora increasing in width from base to apex, girth reaching maximum around midpoint; tibiae increasing in width from base to apex, girth increasing throughout basal third then remaining equal thereafter; tarsomere 1 ca. twice as long as 2–4, ⅓ longer than 5, 2–4 sub-equal in length.</p><p><bold>Etymology.</bold> The name derives from the attractive variegated pattern of dark and light-colored setae on the elytral surface.</p><p><bold>Remarks.</bold> Many well-preserved, partial remains of this new species were initially recovered within organic material from pre-Columbian Mochica graves at the emblematic archaeological site of Huacas de Moche, located along the pacific coastal desert, in the vicinity of Trujillo, 550 km north of Lima, Peru. This archaeological complex includes two monumental pyramids built as a series of platforms: Huaca del Sol (Temple of the Sun) and Huaca de la Luna (Temple of the Moon), separated by a vast urban centre (Chauchat et al. 2009) (Fig. <xref ref-type="fig" rid="F6">6</xref>). The archaeological remains were directly associated with human skeletons or from inside ceramic vessels placed as offerings. In order to collect specimens of this “subfossil” species, pitfall traps were placed on site by one of the authors (JBH) baited with meat, rotten fruits or with a local corn beer called <italic>chicha.</italic> This fluid may have been attractive as a food and/or moisture source since this permitted collection of all specimens of the type-series.</p><fig id="F6" position="float" orientation="portrait"><object-id xmlns:xlink="http://www.w3.org/1999/xlink" content-type="doi" xlink:type="simple">10.3897/zookeys.934.38670.figure6</object-id><object-id xmlns:xlink="http://www.w3.org/1999/xlink" content-type="arpha" xlink:type="simple">B174CBEE-F448-53EA-A127-2EB18000E22A</object-id><label>Figure 6.</label><caption><p>The archaeological site of Huacas de Moche, located along the pacific coastal desert, in the vicinity of Trujillo, 550 km north of Lima, Peru. This is the type locality of <italic><tp:taxon-name><tp:taxon-name-part taxon-name-part-type="genus" reg="Cordielytrum">Cordielytrum</tp:taxon-name-part> <tp:taxon-name-part taxon-name-part-type="species" reg="pulchrum">pulchrum</tp:taxon-name-part></tp:taxon-name></italic> sp. nov.</p></caption><graphic xmlns:xlink="http://www.w3.org/1999/xlink" xlink:href="zookeys-934-081-g006.jpg" position="float" orientation="portrait" xlink:type="simple" id="oo_411668.jpg"><uri content-type="original_file" xlink:type="simple">https://binary.pensoft.net/fig/411668</uri></graphic></fig></tp:treatment-sec><tp:treatment-sec><!--Section generated to contain objects referenced in tp:taxon-treatment.--><fig id="F2" position="float" orientation="portrait"><object-id xmlns:xlink="http://www.w3.org/1999/xlink" content-type="doi" xlink:type="simple">10.3897/zookeys.934.38670.figure2</object-id><object-id xmlns:xlink="http://www.w3.org/1999/xlink" content-type="arpha" xlink:type="simple">BBFA4F91-33D1-5281-BC52-67BD69B9389C</object-id><label>Figure 2.</label><caption><p><italic><tp:taxon-name><tp:taxon-name-part taxon-name-part-type="genus" reg="Cordielytrum">Cordielytrum</tp:taxon-name-part> <tp:taxon-name-part taxon-name-part-type="species" reg="pulchrum">pulchrum</tp:taxon-name-part></tp:taxon-name></italic> sp. nov. <bold>A</bold> Dorsal habitus <bold>B</bold> ventral habitus <bold>C</bold> lateral view <bold>D</bold> frontal view. Scale bars: 1.0 mm (<bold>A, B</bold>), 0.5 mm (<bold>D</bold>).</p></caption><graphic xmlns:xlink="http://www.w3.org/1999/xlink" xlink:href="zookeys-934-081-g002.jpg" position="float" orientation="portrait" xlink:type="simple" id="oo_411664.jpg"><uri content-type="original_file" xlink:type="simple">https://binary.pensoft.net/fig/411664</uri></graphic></fig><fig id="F5" position="float" orientation="portrait"><object-id xmlns:xlink="http://www.w3.org/1999/xlink" content-type="doi" xlink:type="simple">10.3897/zookeys.934.38670.figure5</object-id><object-id xmlns:xlink="http://www.w3.org/1999/xlink" content-type="arpha" xlink:type="simple">851D53B2-C200-5E13-A61D-AAD75BA0AFF6</object-id><label>Figure 5.</label><caption><p>Distribution of <italic><tp:taxon-name><tp:taxon-name-part taxon-name-part-type="genus" reg="Cordielytrum">Cordielytrum</tp:taxon-name-part> <tp:taxon-name-part taxon-name-part-type="species" reg="peruvianum">peruvianum</tp:taxon-name-part></tp:taxon-name></italic> (circle) and <italic><tp:taxon-name><tp:taxon-name-part taxon-name-part-type="genus" reg="Cordielytrum">C.</tp:taxon-name-part> <tp:taxon-name-part taxon-name-part-type="species" reg="pulchrum">pulchrum</tp:taxon-name-part></tp:taxon-name></italic> (triangle). The position of the city of Lima is also indicated (star).</p></caption><graphic xmlns:xlink="http://www.w3.org/1999/xlink" xlink:href="zookeys-934-081-g005.jpg" position="float" orientation="portrait" xlink:type="simple" id="oo_411667.jpg"><uri content-type="original_file" xlink:type="simple">https://binary.pensoft.net/fig/411667</uri></graphic></fig></tp:treatment-sec></tp:taxon-treatment>
